# Supplementary material for: Advancing training effectiveness prediction in mass sport through longitudinal data: A mathematical model approach based on the Fitness-Fatigue Model
Source: PLoS One. 2025 Dec 3;20(12):e0337824. doi: 10.1371/journal.pone.0337824 (PMC12674547; doi:10.1371/journal.pone.0337824)
Supplement: S1 File — (XLSX) [file pone.0337824.s014.xlsx]

## Sheet: Training data
Anonymous Subject ID	Training Session Number	External Load (1)	TLHRV	∆HRR1(bpm)	HRr%
Subject 1	1	2976907	0.916667	25.45	10.7737
	2	6200413	1.30769	20.23	10.4915
	3	5776696	0.538462	22.93	11.2767
	4	5068296	0.222222	22.55	11.5219
	5	4801882	2.55556	23.05	12.1551
	6	5416166	1.54545	25.25	12.4757
	7	4536086	0.666667	22.28	9.67089
	8	5278309	0.285714	23.47	12.7228
	9	5682952	0.625	27.73	13.2368
	10	5445138	1.6	20	10.328
	11	5464703	0.545455	20.98	10
	12	5556419	1.5	25.78	12.3755
	13	5212243	1	20.12	9.7675
	14	5121112	0.777778	24.08	13.546
	15	5310717	-2	24.73	13.9737
	16	5545278	0.666667	20.98	9.57494
	17	5422551	1.4	29.47	13.0382
	18	5123562	1.4	24.97	12.0028
	19	5020678	-4	24.67	10.4296
	20	4900029	2.5	25.63	11.7185
	21	5185359	-0.666667	28.58	11.6065
	22	5174367	1.09091	30.1	12.475
	23	5734194	0.642857	26.65	10.8719
	24	5637966	-1	27.8	13.9392
	25	5575281	7	29.07	11.5833
	26	6042834	1.4	33.12	14.2509
	27	5233764	1.30769	31.78	14.2931
	28	6016950	1.23077	18.77	6.18486
	29	6608076	0.833333	30.6	10.9395
	30	6923325	-0.166667	24.07	13.7237
	31	8494842	0.5	19.93	9.10401
Subject 2	1	4606829	-13	27.47	5.02404
	2	5206519	1.09091	25	7.10464
	3	5750844	0.785714	18.284	7.47789
	4	5206667	1.77778	14.98	6.87423
	5	5954682	0.4375	18.18	6.5104
	6	7377438	1.72727	16.6	7.54943
	7	5288871	1.90909	15.28	6.89192
	8	4842674	0.8	10.48	3.08795
	9	6890267	0.625	17.77	9.20224
	10	6368012	1.41176	20.08	11.2098
	11	7447946	2.28571	17.02	8.95948
	12	5717802	3	15.9	7.03915
	13	5931370	1.36364	32.58	6.69055
	14	5263977	0.875	19.12	7.7098
	15	6817777	0.7	16.87	8.48285
	16	5598336	1.5	15.77	7.29972
	17	5662746	1.14286	17.47	6.71764
	18	6621232	4	21.98	9.42284
	19	6674343	2.33333	16.18	8.45833
	20	5590272	2	17.8	9.12216
	21	6480383	0.875	19.68	9.75069
	22	8042700	2	20.55	7.60526
	23	6800842	1.5	24.77	10.3572
	24	6837300	0.882353	16.65	6.48668
	25	6410949	2.5	20.25	10.3849
	26	6557214	-8	17.85	8.81384
	27	8097930	1	19.48	9.53074
	28	7998648	4.33333	18.82	10.3682
	29	6835726	0.5	19	8.96359
	30	7495020	0.363636	18.27	9.15266
	31	4973256	1	23.02	11.019
	32	6786933	1.3125	12.83	4.96085
	33	6499767	-3	21.57	11.7138
	34	7339356	1	16.83	9.08036
	35	6255750	1	17.75	8.83321
	36	8167473	1	15.2	7.06905
	37	9827988	1.05882	17.1	6.36757
	38	10159077	6.66667	16.92	6.23579
	39	8779353	0.944444	18.13	6.12174
	40	11220375	1.5	22.02	9.50351
	41	8663250	3.4	20.57	7.23973
	42	9025725	19	18.1	8.63972
Subject 3	1	3213508	0.5	11.65	6.82692
	2	2591991	0.2	12.17	6.55702
	3	3612904	0.888889	15.85	8.47646
	4	3389270	0.333333	16.72	8.43342
	5	4515205	1.25	17.43	9.01565
	6	4718995	0.7	15.15	7.69987
	7	4667551	1.66667	14.87	8.16034
	8	4240588	1.14286	19.12	10.5226
	9	4749305	1.77778	18.53	10.9387
	10	3781115	0.833333	11.78	5.28666
	11	3947103	1.44444	15.38	8.15824
	12	4390246	0.8	14.33	7.74417
	13	3515850	0.777778	9.2	5.21388
	14	4169274	1.77778	11.4	6.78617
	15	5005014	1.26667	14.92	6.89139
	16	4183076	1.58333	13.12	7.29903
	17	5180117	1	14.52	7.48709
	18	4369904	1	9.02	4.93526
	19	5888412	1	18.08	6.38132
	20	5062350	1.66667	15.25	8.74268
	21	5289054	1.5	11.9	4.86285
	22	5478486	1.3	18	8.14776
	23	5242185	4	13.3	6.60948
	24	5932503	0.866667	15.02	8.20456
	25	5626761	0.636364	14.68	7.76507
	26	6456840	1.15385	26.2	10.462
	27	6799404	1	15.27	6.91062
	28	6202728	4	21.77	8.93717
	29	6410034	4.33333	8.65	4.26282
	30	6420372	1.29412	12.48	7.23529
	31	6617793	5.33333	17.44	6.45729
	32	5545317	1.58333	9.07	5.37129
Subject 4	1	6604437	0.818182	34.22	15.2782
	2	6278702	1.5	23.57	10.3236
	3	6174221	0.578947	21.78	11.1867
	4	6764994	1.33333	21.44	9.70492
	5	7320226	1.5	23.15	13.4189
	6	6341039	0.6	24.93	11.84
	7	6626213	0.384615	31.27	17.2878
	8	6551753	0.666667	25.03	14.1349
	9	8093736	0.8125	28.17	14.9075
	10	8169849	8	19.02	8.39296
	11	7787514	1.09091	17.2	7.17582
	12	8517587	2.5	23.23	11.159
	13	7724373	1	21.52	11.5207
	14	7541502	0.888889	20.95	11.8079
	15	8646052	1.28571	26.05	11.6814
	16	7974693	1.2	22.8	11.9017
	17	6852635	0.818182	17.17	10.7086
	18	9487677	0.928571	19.8	11.0782
	19	8246109	3.66667	20.5	11.7076
	20	8836770	3	20.93	10.5359
	21	9752385	0.444444	26.37	12.5717
	22	7837752	1.375	26.78	12.9048
	23	7399830	-9	29.07	13.7224
	24	8254428	0.6	19.82	11.727
	25	8459859	-0.111111	22.15	10.4862
	26	9235467	1.9	20.95	9.21582
	27	9006594	1.66667	22.05	12.9064
	28	7447434	0.818182	19.67	11.1835
	29	8514336	1.625	28.08	12.328
	30	8551539	2	19.48	8.40937
	31	8554908	1.14286	21.05	9.06559
Subject 5	1	9010102	1.29412	4.577	2.90493
	2	9959377	1.16667	15.62	4.64693
	3	7718365	1.23077	10.6	5.36517
	4	8527469	1.85714	9.05	4.42506
	5	8538128	1	16.05	7.77004
	6	10552259	2.3	13.42	6.90476
	7	8573417	1.58333	14.77	7.68482
	8	10485296	1.25	13.15	6.66881
	9	8993362	2.5	9.43	4.54517
	10	10670900	3.5	10.75	5.8925
	11	10067639	5	14.5	6.49065
	12	8783717	1.16667	11.2	5.85987
	13	9174653	1.41667	12.52	2.81645
	14	9638479	0.884615	10.75	5.35818
	15	9727096	1.4	14.28	8.24827
	16	9477150	2.625	12.25	6.94712
	17	7820431	1	11.1	5.0706
	18	8558369	1.5	10.55	6.04765
	19	7547217	2.25	13.77	7.20993
	20	6975820	1.5	12.47	7.11049
	21	9687627	0.636364	11.72	5.41667
	22	8562975	1.15385	18.17	7.26938
	23	7914072	1.38462	22.88	8.87841
	24	9044481	1.53846	17.82	7.03891
	25	8364381	1	12.95	4.46956
	26	9617586	1.92308	24.28	9.72743
	27	7970082	1.46154	13.77	6.10621
	28	8377104	0.625	15.42	5.52643
	29	7321248	1.2	15.47	7.6306
	30	8886121	1.55556	10.6	5.28967
	31	9841013	1	14.95	4.29227
	32	9029898	1.4	8.83	4.87444
	33	9854508	1.25	15.43	7.27526
	34	11465846	3	14.93	4.75964
Subject 6	1	3202063	1	16.07	5.78552
	2	5169216	1.16667	21.58	7.94872
	3	4881247	0.0909091	26.7	7.16602
	4	5347353	0.85	19.9	7.40861
	5	5455391	-0.4	26.15	8.81743
	6	5970296	1.5	28.53	4.89698
	7	5996142	0.214286	22.18	10.8134
	8	5670044	3.66667	27.25	11.5115
	9	6165056	0.545455	22.47	12.4483
	10	5634185	0.727273	26.92	11.5215
	11	5571971	0.692308	15.03	6.4665
	12	5862774	-1	19.77	10.159
	13	6092548	0.866667	18.07	8.79375
	14	5330662	0.857143	15.68	6.12137
	15	5537730	0.666667	18.7	8.70046
	16	6003051	0.75	23.92	1.98013
	17	6714066	0.8125	14.95	5.51698
	18	6474720	1.11111	14.3	6.00372
	19	5915868	0.363636	14.25	8.08824
	20	5069817	0.571429	24.88	13.5291
	21	6766563	0.733333	18.13	9.52976
	22	5553116	0.222222	21.12	11.2758
	23	5103804	1.5	24.72	12.0774
	24	4848624	8	19.68	10.4715
	25	5386353	2.25	14.62	7.2625
	26	4973388	1.66667	10.43	5.69357
	27	5759421	2	15.52	8.83527
	28	3707769	-0.666667	16.93	8.34018
	29	4261356	0.733333	18.84	8.86866
Subject 7	1	6173238	3	9.18	5.48232
	2	6742595	0	25.05	7.31098
	3	4912964	2	16.1	2.76076
	4	4865910	0	12.68	6.74699
	5	5862459	2	18.35	10.4339
	6	5291939	1.35294	14.05	6.7791
	7	5301744	1	20.35	10.579
	8	5371527	2.33333	13.28	7.54768
	9	5086056	-2	19.38	9.0832
	10	6272745	1	13.15	5.20572
	11	6006043	0.222222	14.05	7.23684
	12	6079161	0.384615	9.57	2.98247
	13	7243251	0.625	12.18	6.95415
	14	6411819	1	15.97	7.93618
	15	6927709	2	17.47	8.53268
	16	7554441	1.14286	15.57	7.1167
	17	7039767	0.714286	22.23	9.59457
	18	6246978	1.07143	17.32	9.56044
	19	7175388	-0.25	10.23	5.74313
	20	8263473	0.411765	14.3	7.6788
	21	7188099	1.16667	19.28	9.79138
	22	7115331	0.454545	13.3	6.79757
	23	8031825	1.25	15.5	9.20138
	24	8021136	1.16667	16.07	7.96044
	25	7668141	2.6	16.97	9.11406
	26	7355379	1.66667	18.53	10.8595
	27	7724865	1.85714	18.25	10.9562
	28	7487109	0.777778	14.92	6.2822
	29	7813185	1	12.82	7.4359
	30	8256639	0.714286	14.47	5.67727
	31	8010537	1.33333	15.73	6.44301
	32	7168269	2.75	35.32	8.07588
Subject 8	1	5600825	0.333333	22.07	9.36387
	2	6800388	0	19.12	7.1522
	3	6792662	-0.5	19.27	8.99133
	4	7886515	0.8	15.48	6.5202
	5	8331606	2	18.17	7.74084
	6	7251490	-0.666667	17.92	9.6431
	7	7779862	-0.75	17.32	8.3473
	8	7305164	0.666667	12.83	6.33693
	9	7625330	-0.2	18.43	6.20806
	10	6628748	0	17.2	8.5396
	11	6039500	0	21.88	7.75253
	12	6592948	0.285714	25.33	10.047
	13	7223218	-0.2	23.88	12.5577
	14	6950953	0.375	28.05	12.2631
	15	7202914	-1	22.33	11.6789
	16	7330160	0.222222	15.82	8.57037
	17	7765845	1	22.3	10.7227
	18	7219198	0.5	24.92	8.36634
	19	7044044	-0.333333	24.77	11.8072
	20	7345014	3	23.93	9.86181
	21	6225525	-4	29.57	14.5336
	22	6617700	2	30.22	13.6338
	23	7643196	0.25	25	9.54
	24	6093063	3	18.42	7.71686
	25	6044189	-1	23.53	11.384
	26	6387261	-1.6	20.33	10.1669
	27	6753405	1.2	21.83	10.303
	28	6370263	-1.6	19.43	9.94275
	29	6097107	0.555556	20.87	9.79391
	30	5881509	-0.5	20.93	11.7199
	31	6423459	0.5	21.97	9.81715
	32	5838051	-0.666667	15.97	7.27483
	33	4766046	5	18.8	7.90892
Subject 9	1	6712783	2.14286	16.93	9.60132
	2	5595731	1.25	21.33	9.31112
	3	7828578	2	30.45	11.929
	4	6899047	0.866667	16.35	8.35745
	5	3764675	1.66667	25	10.1507
	6	7093876	1.16667	17.07	5.07504
	7	7809062	-0.666667	20.37	7.85104
	8	7888956	2.16667	11.3	6.50955
	9	7656577	0.5	18.38	11.1095
	10	7204608	0.230769	15.28	8.52523
	11	7265303	0.571429	16.28	10.227
	12	6537460	0.285714	18.72	11.3922
	13	7128701	0.25	26.47	9.87159
	14	7512463	1.33333	21.33	12.5219
	15	7621929	0.8	13.32	8.03973
	16	8459364	0.9	14.9	9.13053
	17	7467957	0.833333	33.12	13.1198
	18	7312776	0.875	26.87	15.1902
	19	7292760	1.42857	20.95	11.9416
	20	7049847	2	14.77	9.56164
	21	6909984	1.2	18.2	9.7207
	22	7422576	1.08333	18.24	9.86885
	23	8862243	0.5	14.17	7.29389
	24	8647872	-1	17.35	11.2984
	25	7971366	1.25	14.13	8.13937
	26	8000451	1.57143	16.27	7.93899
	27	9405096	1.5	18.82	10.6938
	28	7998867	0.375	16.97	9.57547
Subject 10	1	10469356	-10	28.18	6.08056
	2	18083351	1.23529	29.58	4.44302
	3	14419888	3.2	16.77	8.49294
	4	13904762	4.33333	25.13	10.3139
	5	11661245	2.16667	31.2	11.5852
	6	13649104	1.08333	22.53	9.90896
	7	16049448	1.3125	21.38	10.0974
	8	16542385	1.33333	24.15	12.3873
	9	12842396	5	25.17	12.566
	10	12151326	1.5	26.98	12.7438
	11	15332893	1.44444	25.32	12.9355
	12	17081673	1.57143	21.75	10.9606
	13	10983674	0	24.97	13.0906
	14	17706797	0.315789	28.02	15.1913
	15	14438558	1	25.13	13.0877
	16	12065772	3.66667	22.72	10.7233
	17	14914368	0.9	27.25	13.1645
	18	17950080	0.681818	18.17	9.06734
	19	16378602	0.714286	26.97	12.5982
	20	16386237	0.863636	25.42	11.4018
	21	6642249	0.916667	31.73	14.0794
	22	14596914	1.14286	21	8.60248
	23	15836895	1.23077	17.63	8.51351
	24	18225270	1.09091	24.45	11.8974
	25	16338468	1.6	17.82	6.37043
	26	17291377	0.571429	19.88	10.0504
	27	19441590	1.25	15.48	8.65532
	28	19224735	0.823529	10.8	5.44612
	29	15080976	1.22222	11.68	3.5046
	30	19727334	2	19.53	9.1202
Subject 11	1	11221312	1	11.75	6.59491
	2	13746964	1.09091	19.38	10.1599
	3	16430884	1.5	13.47	4.01832
	4	16329199	0.727273	18.05	7.91055
	5	15128951	2	15.32	7.41698
	6	14118894	2	10.85	4.28023
	7	14249543	-1	18.73	9.68223
	8	14389611	2.4	14.33	7.62566
	9	13219863	1.33333	16.73	8.95303
	10	14436270	1.23077	14.83	8.00932
	11	12824078	1	13.48	6.75095
	12	13706346	2.14286	21.93	11.1992
	13	14187281	1.66667	15.68	6.74699
	14	15328566	2	18.82	6.98411
	15	15223820	1	15	6.49384
	16	15001900	0.8	18.15	7.9673
	17	15234211	1.125	13.87	4.69192
	18	15221742	0.95	25.45	8.13547
	19	14287470	1.07692	12.27	5.64564
	20	15040998	1.22222	8.6	2.97125
	21	14468019	1	10.45	6.21711
	22	16018996	0.692308	9.98	3.14888
	23	16379622	1.125	9.43	2.88876
	24	13426788	1.5	11.58	5.10157
	25	13145901	1.11111	8.87	2.89133
	26	12931509	1	17.17	6.89293
	27	14002929	1.2	14.77	7.1879
	28	14909808	3	13.12	4.15243
	29	15031701	0.857143	9.13	3.54633
	30	16255602	1	11.28	6.79815
	31	13184637	4.5	17.87	7.98861
	32	14285601	0.571429	10.12	3.54194
Subject 12	1	12002112	0	28.29	5.73322
	2	13146829	1.35714	22.83	5.22812
	3	12494828	0.6875	29.62	8.5651
	4	17521427	0.944444	23.35	9.18189
	5	10729817	1.35714	22.58	8.99614
	6	13210745	1.54545	20.75	5.87641
	7	12250531	2	19.93	9.14386
	8	9964748	1.35714	24.17	12.2666
	9	12814046	0.769231	24.12	11.4107
	10	16913067	1.4	30.05	9.02246
	11	13545440	1.46667	24.15	8.9557
	12	9690804	1.83333	22.45	9.57611
	13	12363569	1.46667	18.55	8.61642
	14	13954564	1.41667	18.27	7.73274
	15	11960243	1.4	21.98	9.70673
	16	13412504	1.0625	25.22	8.13452
	17	13940146	1.17647	21.57	9.76736
	18	15746518	1.35714	23	10.9469
	19	13715982	1.23077	29.67	11.3138
	20	14276700	0.809524	31.02	10.6591
	21	12892550	1.54545	27.65	9.72922
	22	15636441	2	24.28	9.72743
	23	15481335	1.375	30.5	11.1316
	24	13621029	1.16667	25.47	9.88259
	25	14695296	0.8	23.03	8.09643
	26	12697533	1.25	26.13	10.5725
	27	12813216	1	21.42	8.25565
	28	13158846	1.41667	26.52	8.89255
	29	14775867	1.26667	20.35	7.60373
	30	16388484	1.46154	24.72	7.12375
	31	14143765	0.842105	26.02	8.00761
	32	15329207	0.7	25.98	8.64954
	33	14164806	1.41667	29.42	8.13403
Subject 13	1	4391518	0.8	16.83	3.61849
	2	5322993	0.444444	19.2	7.92683
	3	7133329	1.11111	24.2	6.48751
	4	8017371	0.909091	24.15	8.62995
	5	9045518	1.33333	15.48	5.22587
	6	8121008	1.28571	31.07	11.5915
	7	7244626	1.375	17.23	7.39001
	8	8347836	1.6	24.17	10.3434
	9	8707452	1.5	20.25	8.15412
	10	8444930	0.8	30.48	10.821
	11	10246407	1	20.8	9.25684
	12	6381277	1.16667	25.12	11.5231
	13	8438770	0.692308	25.73	14.3828
	14	9363318	1.28571	19.88	7.11512
	15	10002120	0.818182	18.83	9.13913
	16	9379349	1.625	17.12	8.31581
	17	9344740	0.933333	19.78	9.67621
	18	11403753	1.28571	22.7	12.0542
	19	9473073	1.09091	13.92	6.1641
	20	9148851	1.35714	17.15	6.19019
	21	9083478	1.07692	18.4	6.52963
	22	10031424	1	20.13	9.18434
	23	9734706	1.21429	9.88	3.51925
	24	9459126	0.666667	23.2	9.83957
	25	8758230	0.222222	16.48	7.64147
	26	10276119	1.2	24.12	11.3123
	27	9250386	0.944444	22.28	8.92944
	28	9396507	1.3	18.4	6.79778
	29	13063683	0.882353	22.08	11.187
	30	10148904	1	21.6	8.83362
	31	11419929	1.07143	24.5	10.3261
	32	13046505	1.07692	17.25	8.27444
	33	11319234	1.30769	20.35	8.09091
(1) Calculated by integrating the product of the speed and resistance level over time.
